# Supplementary material for: Test-retest reliability of Latin American Group for Maturity (GDLAM) protocol in older women
Source: PLoS One. 2024 Apr 19;19(4):e0302134. doi: 10.1371/journal.pone.0302134 (PMC11029640; doi:10.1371/journal.pone.0302134)
Supplement: S1 Dataset — (XLSX) [file pone.0302134.s001.xlsx]

## Sheet: Data set
Sex	ID	Years	weight	height	BMI	Fat (%)	HANDGRIP TEST				GDLAM TEST						GDLAM RETEST
							right	Rel	left	Rel	W10 m	SSP	SPP	SCMA	PTS	GI	C 10 M	LPS	LPDV	LCLC	VTC	GI
F	1	60	81	160	31.6	36.7	174.618	2.15578	137.34	1.69556	7.3	11.02	3.48	41.24	15.89	29.155	6.46	10.46	4.05	38.42	14.83	27.505
F	2	61	61.5	152	26.6	30.1	149.112	1.84089	137.34	1.69556	6.89	6.95	2	36.48	9.12	21.6	6.68	7.14	3.06	33.87	10.95	22.3825
F	3	63	79.8	152.3	34.4	36.1	181.485	2.24056	181.485	2.24056	8.08	14.83	4.96	48.49	15.83	33.9725	7.52	13.3	4.31	46.05	15.68	31.9175
F	4	64	67.3	155	28	26.2	154.017	1.90144	154.998	1.91356	7.46	11.33	4.4	39.27	16.33	29.5775	8.08	10.61	4.86	42.39	14.4	29.5725
F	5	64	55	146.5	25.6	28.2	185.409	2.289	187.371	2.31322	6.99	9.58	3.59	39.71	9.67	24.8425	7.52	9.49	3.68	39.43	10.55	25.4775
F	6	64	79.6	153.6	34.6	34.3	112.815	1.39278	144.207	1.78033	7.27	22.11	5.9	44.43	17.36	37.4275	6.96	13.87	5.57	41.77	15.46	31.3725
F	7	65	74.3	158	29.7	36	177.561	2.19211	180.504	2.22844	7	13	10	54	20	38.5	8	13	7	46	17	34
F	8	65	73.5	144.5	35.2	29.8	148.131	1.82878	151.074	1.86511	7.46	12.33	3.77	43.43	14.05	29.6625	7.21	11.67	3.64	42.27	15.46	29.5575
F	9	65	82	149	36.9	37.3	227.592	2.80978	154.998	1.91356	7.3	12.9	6.2	46.9	18.8	34.325	8	13.3	5.9	48	20.9	36.05
F	10	66	70.7	160	27.6	36	307.053	3.79078	262.908	3.24578	7	13	3	43	16	30.25	7	11	3	42	11	26.5
F	11	66	59.8	155.6	24.6	38.1	184.428	2.27689	207.972	2.56756	7	14	4	41	16	30.75	7	11	3	36	16	27.5
F	12	67	56.6	150	25.1	30.9	235.44	2.90667	227.592	2.80978	6	13	3	39	18	29.75	6	12	3	38	14	27
F	13	67	45.2	156.5	18.4	38.5	193.257	2.38589	197.181	2.43433	10	16	6	52	17	37.5	9	14	5	47	16	33.75
F	14	67	70.8	148	32.3	29.2	135.378	1.67133	161.865	1.99833	7.58	11.27	4.49	41.92	15.86	30.08	6.96	10.62	4.3	43.77	12.74	28.2525
F	15	68	66.5	156	27.3	30.5	122.625	1.51389	117.72	1.45333	6.74	11.64	3.92	40.15	15.2	28.7875	6.65	10.55	4.3	36.45	13.55	26.6375
F	16	68	98.7	147	45.6	28.5	184.428	2.27689	177.561	2.19211	9.83	12.71	6.52	55.61	21.93	39.3975	9.17	10.49	4.86	51.62	24.43	37.38
F	17	69	98.5	161.5	37.7	35	235.44	2.90667	207.972	2.56756	6	13	4	49	19	33.25	8	14	5	47	15	32.75
F	18	69	77.8	151.6	33.8	39.7	185.409	2.289	174.618	2.15578	8	12	5	49	14	31.75	8	12	4	50	19	34
F	19	70	52.5	143	25.6	41.1	139.302	1.71978	164.808	2.03467	8	13	3	55	20	35.75	10	13	4	54	18	36
F	20	70	79	154	37.5	29.8	87.309	1.07789	84.366	1.04156	10.52	18.05	6.4	48.9	19.59	39.505	7.67	15.61	4.39	45.37	12.58	31.4675
F	21	71	70.6	145	33.5	28.4	86.328	1.06578	84.366	1.04156	9.05	11.71	8.9	47.61	21.24	37.3525	8.02	11.61	6.74	46.99	20.67	35.2675
F	22	71	74.3	152	32.1	31.9	107.91	1.33222	98.1	1.21111	8.05	14.58	4.99	45.18	14.84	32.525	7.77	13.77	4.27	46.18	13.55	31.225
F	23	73	66.7	148	30.4	39.7	157.941	1.94989	95.157	1.17478	6	11	3	38	11	25	7.08	10.61	3.52	38.02	12.52	26.37
F	24	73	57.5	150	25.5	29	98.1	1.21111	100.062	1.23533	8.42	13.68	7.58	52.34	20.73	38.29	8.23	12.27	5.49	45.83	18.64	33.7725
F	25	74	72.2	155.4	24.6	33.6	276.642	3.41533	293.319	3.62122	7	14	4	51	22	36.25	8	14	4	44	17	32.5
F	26	74	71.5	146.7	33.2	27.9	109.872	1.35644	109.872	1.35644	10.7	15.83	10.02	65.36	17.52	43.375	9.83	12.39	7.52	58.27	15.77	37.3225
F	27	75	62.6	153	26.7	38.5	125.568	1.55022	130.473	1.61078	9.37	15.67	7.15	53.21	21.67	40.2325	9.92	13.11	6.02	46.05	16.71	34.3925
F	28	75	80.9	149.2	36.3	35.4	264.87	3.27	224.649	2.77344	10	16	8	63	24	44.75	8	13	7	54	19	37
F	29	76	76.7	160	29.9	38.8	253.098	3.12467	249.174	3.07622	6	11	3	39	12	25.75	6	10	3	33	12	23.75
F	30	77	37.6	145.5	17.7	35.4	105.948	1.308	148.131	1.82878	9.45	12.65	7.9	49.05	20.93	37.7275	8.58	11.4	5.84	45.64	18.74	33.69
F	31	77	80	154.5	33.5	35.9	186.39	2.30111	166.77	2.05889	8	12	7	57	28	41.75	7	12	6	50	22	36
F	32	78	62	144.5	29.6	30.3	146.169	1.80456	122.625	1.51389	7.49	10.21	6.7	42.09	15.11	30.2775	6.71	8.99	3.89	41.74	12.4	26.43
F	33	78	62.9	149.7	43.8	34.5	75.537	0.932556	81.423	1.00522	9.74	14.4	13.64	56.81	20.15	43.1675	9.34	13.71	12.52	51.77	20.27	40.8625
F	34	80	54.7	145.5	26.7	38.5	143.226	1.76822	167.751	2.071	8.83	14.71	5.96	46.59	19.52	36.1575	7.96	15.62	9.15	48.86	20.38	38.77
F	35	80	51.9	147.5	23.8	35	155.979	1.92567	138.321	1.70767	10	19	11	61	39	54.75	10	19	7	57	39	51.75
F	36	80	57.5	147.6	38	38	162.846	2.01044	185.409	2.289	8.37	11.71	3.24	49.3	12.06	30.015	8.11	12.46	3.98	50.43	12.24	31.0025
F	37	80	51.8	148.5	23.4	31.7	82.404	1.01733	105.948	1.308	9.61	16.14	7.21	60.3	18.8	40.955	10.46	17.36	8.43	62.59	22.74	45.1425
F	38	83	60	153	26.8	33.1	88.29	1.09	83.385	1.02944	10.3	16.39	15.37	60.3	20.33	46.27	9.74	15.52	16.58	63.1	17.95	45.67
F	39	86	61.3	148.5	27.7	36	154.017	1.90144	143.226	1.76822	8	13	9	43	16	33.75	7	11	8	42	11	29
